# Supplementary material for: Combined network analysis and interpretable machine learning reveals the environmental adaptations of more than 10,000 ruminant microbial genomes
Source: Front Microbiol. 2023 Sep 20;14:1147007. doi: 10.3389/fmicb.2023.1147007 (PMC10548237; doi:10.3389/fmicb.2023.1147007)
Supplement: Supplementary file 2 [file Table_1.xlsx]

## Sheet: Sheet1
Family	Species	Latin names	Farm location	Breed	Gender	Altitude (m)	Temperature (annual mean)
Bovinae	Dairy cattle	Bos taurus	Zhejiang province, China	Holstein dairy cattle	Females	7	17.0 °C
	Water buffalo	Bubalus bubalis	Guangxi province, China	Local water buffalo	Males	123	21.8 °C
	Yak	Bos grunniens	Gansu province, China	Domestic yaks	Males	>3000	10.3 °C
Caprinae	Goat	Capra aegagrus	Hunan province, China	Xiangdong black goat	Males	81	17.4 °C
	Sheep	Ovis aries	Jiangsu province, China	Hu sheep	Males	9	15.9 °C
Cervidae	Roe deer	Capreolus pygargus	Jilin province, China	Eastern roe deer	Males	184	6.1 °C
	Water deer	Hydropotes inermis	Jiangsu province, China	Chinese water deer	Males	6	18.0 °C
